# Supplementary material for: Encapsulation of Lactobacillus gasseri: Characterization, Probiotic Survival, In Vitro Evaluation and Viability in Apple Juice
Source: Foods. 2022 Mar 2;11(5):740. doi: 10.3390/foods11050740 (PMC8909321; doi:10.3390/foods11050740)
Supplement: Supplementary file 1 [file foods-11-00740-s001.zip]

Archive with 1 entries (1 files):
- foods-1578696-supplementary.pdf
